# Supplementary material for: Deposition Offset of Printed Foam Strands in Direct Bubble Writing
Source: Polymers (Basel). 2022 Jul 16;14(14):2895. doi: 10.3390/polym14142895 (PMC9321078; doi:10.3390/polym14142895)
Supplement: Supplementary file 1 [file polymers-14-02895-s001.zip]

Archive with 1 entries (1 files):
- polymers-1774944-supplementary.pdf
